# Supplementary material for: Spontaneous Giving under Structural Inequality: Intuition Promotes Cooperation in Asymmetric Social Dilemmas
Source: PLoS One. 2015 Jul 8;10(7):e0131562. doi: 10.1371/journal.pone.0131562 (PMC4496099; doi:10.1371/journal.pone.0131562)
Supplement: S1 Dataset — (XLSX) [file pone.0131562.s001.xlsx]

## Sheet: Tabelle1
int_bad	ref_bad	int_good	ref_good	person	dv_coop	mc_group	mc_ind	gender	age	intuition_dummy	valence_dummy	comprehension
			I successfully went above the influence. When I was at my dorm, many of my hallmates were smokers and drug addicts. I decided to tag along to see their secret treehouse. When they were smoking, they asked me to try. It was really tempting for m	1	0	1	2	1	18	0	1	1
			There was this one time when I was deciding whether to buy a new video game or a set of DJ turntables.I needed the dj set in order to per sure my dream of becoming a DJ, and I wanted the new video game console just for fun. One of the things he	0	31	1	1	1	19	0	1	0
			When I was running for office at Iowa State University's Government of the Student Body, my running-mate and I faced a clerical error that jeopardized our entire campaign. We used the wrong petition forms, which was a huge mistake to make. We d	1	40	1	1	1	19	0	1	0
	I was so sure leaving high school that I had college completely figured out. I wanted to be an animator and I was sure that the best way to get there was to enroll in the Art Institutes. Being an Oregonian, my only other choices were to enrol			0	10	1	2	1	19	1	0	1
		I was taking multivariable calculus my first semester at college. I had maintained a high B all semester, and finals were drawing near. I needed a very high A on my final to receive an A in the class, which would help me greatly to keep my scho		0	0	1	2	1	19	1	1	1
		When I was around 17 and about to finish high school, I did not know what path I will choose. I started to feel the pressure of going to college and not knowing what career would be the best for me. Some people told me that I looked like I shou		1	30	1	2	1	19	1	1	1
		I was waiting for an hourly city bus to get home from a friend's house. The bus pulled up, and it seemed like the brakes were having trouble. They squealed as the bus stopped, and smelled strongly of burning rubber. The bus sat there and they c		0	8	1	2	2	19	1	1	1
		I was driving with my friends. We got a little lost because we went to an unfamiliar place and didn't know how to get home. There wasn't any cell phone service, we didn't have a GPS, and there wasn't a map. My gut instict told me which way to g		1	0	1	2	2	19	1	1	1
		One time I was in the store shopping with my mom. We were looking at some of the items that were displayed on the shelf. I continued looking, immersed in wonder and concentration as I studied the trinkets. After I found one that was particularl		0	30	1	2	2	19	1	1	1
	I was writing a computer programming after not sleeping for more than a day. I needed to finish this program and I made a blueprint about what was needed to make the program work. I spent a few hours planning on what kind of code to use. I then			1	20	1	2	1	20	1	0	1
		I play a game called humans vs zombies on my college campus. A lot of people try to play using large Nerf guns. I use a small one shot toy. One day, I was with a group of people walking around when "zombies" showed up across the street. My frie		0	0	1	2	1	20	1	1	1
		One time my intuition led me in the right direction was not going to the gym right before a US world cup game. My sister decided to go because we had 2 hours before the match, but my instinct told me that was not a good idea. I normally work ou		1	0	1	2	1	20	1	1	1
		When I was being asked by friends to drink, my instinct drove me to deny the offer. I was a freshman in college at the time and still a little dazed at the experience. But, my reasoning would not allow me to make a wrong decision that would hav		0	0	0	2	1	20	1	1	0
	Sometimes I overthink, so when I did careful reasoning in this situation it ended up hurting me instead of helping me. I was taking the time to train my puppy and try to get him to listen to me so he could be off of his leash and run around the			1	0	1	2	2	20	1	0	1
Wow, this is hard. Most times when I have that sinking feeling of realization, or that 'gut instinct', it leads to me being right about what I was feeling, not wrong about it. But there has to be a situation where it's the opposite of that, I				1	30	1	2	2	20	0	0	1
		Going to Georgia State University for my undergraduate. I took a visit to the campus in the middle of Atlanta and immediately loved it. I loved how busy the streets were and how close together everything seemed. I followed this gut feeling on w		0	30	1	2	1	21	1	1	1
	I had a Mazda 6 a few years ago that was hit in the middle of the night. The car was to be my sons and I just kept it until he was old enough to drive, so it was not insured or registered. no note was left on the car, all in all it was a crummy			1	40	1	2	1	21	1	0	1
			During my senior year of college, everyone had to choose a project and spend a year researching and developing a new technology, all the way to prototyping. Though there were a lot of options for projects, there were not that many that actually	1	0	1	2	1	21	0	1	1
			I was once at a billiard pool hall where a few friends and I were hanging out. It was a special day as it was one of my friends birthday so we ordered a few drinks. A female acquaintance (We'll call her Sam) of one of my friends came (whom I ha	0	0	1	2	1	21	0	1	1
		Growing up, I constantly bounced between different sports. I would participate for a season or two, then drop it, moving onto the next big thing. My freshmen year of highschool, I decided to try joining the crew(rowing) team. The first day of p		1	0	1	2	1	21	1	1	1
I remember when I was with my friends on a road trip. We got turned around and couldn't figure out where we where. During this time my intuition told me that we where heading in the wrong direction, and that we should have turned around. The re				0	40	1	2	1	21	0	0	1
	There was once a time that I thought that letting my friend drive while I was intoxicated would lead us to arrive to our location safely. Along the way, my sober friend made a driving decision that I wouldn't have even made in my intoxicated st			0	40	1	2	1	21	1	0	1
	When my sister was moving from her town to D.C., my father and I agreed to help her with her cats. She was going to be staying at a friend's house for a week after her house sold and wouldn't be able to take her cats with her. One of us would h			0	40	1	2	1	21	1	0	1
		There haven't been a lot of good outcomes in my life lately but I would say that my first instinct about a man I know turned into him becoming my best friend. I was new at a high school and had been emotionally abused by my previous friends. So		1	0	1	2	1	21	1	1	1
A time my first instinct led me in the wrong direction and resulted in a bad outcome was on new years a few years ago. My instinct told me not to trust one of my friends and to exclude her from the group. I regreted this the day after but the d				0	0	1	2	2	21	0	0	1
One time I had to sign up for a roommate in college. I waited until the last minute. I thought it would be a good idea just to get a random one. I thought I could meet someone new. I ended up with an exchange student from Ghana. She hated whit				0	0	1	2	2	21	0	0	1
			One time I was in a situation where a man was looking suspicious as he was lurking around someone's car and trying to get into it. I could tell it wasn't his car as he was using weird methods and looking suspicious trying to get into it. I deci	0	40	1	2	1	22	0	1	1
		This is about 3 years ago when I was 18 where me and a bunch of my friends thought it was a bright idea to party up in an abandoned house. I thought this was one of the the smartest and most dumbest idea ever since this house has been abandoned		0	0	1	2	1	22	1	1	1
	Some situations I have found require quick action rather than a thought out, deliberate response. I have missed some opportunities off of the fact that I simply waited too long to react. I thought these opportunities to be so important that the			0	0	1	2	1	22	1	0	1
			I had just taken and received my score for the Law School Admissions Test. I wanted to apply to law schools this application cycle, and the score I got was a little less than what I had wanted. I had to decide whether to apply with the score I	1	0	1	2	1	22	0	1	1
I was once at work where I am a manager and someone had fallen down our stairs which are made of hard stone. It came down to me as the primary caregiver until medical personal arrived to take care of him and help. He had fallen from nearly a				1	0	1	2	1	22	0	0	1
			I have made many bad choices and many good choices. A time when I used careful reasoning that led to a good outcome is when I decided to drive to my destination on a specific road. I needed to get to my destination ASAP. I had a multiple of dif	1	0	1	2	1	22	0	1	1
I was in the middle of a huge fight and a ton of drama with my family. Even though my spouse could tell that they didn't have good intentions, I insisted that they cared about me and were being kind to me, still. I really believed in that. But,				0	22	1	1	1	22	0	0	0
	There was a time where I planned to go to a chinese restaurant to eat lunch with my friend. It was hard for us to find a parking spot there. We eventually did found a parking spot however it said street cleaning from 11 to 2 on that day. We bot			0	0	1	2	1	22	1	0	1
		I once decided to wander around my neighborhood. I had just moved in and wanted to know what's up. So i smoked a bowl then maybe I walked about maybe 5 miles. I walked in a straight line. It was the summer so it was beautiful. Something made me		0	0	1	2	1	22	1	1	1
	Where I work I often have to deal with disgruntled people who are angry they are being asked to leave our Recreation Facility or a rule they disagree with is being enforced. In one particular case one man was dropping dumbbells on the floor fr			1	0	1	2	1	22	1	0	1
		I was playing a trivia game like Jeopardy at school. There were several options left on the board. I chose a 500pt question which meant it was going to be harder. I wasn't a 100% sure of the answer. My gut told me it was a certain answer but I		0	40	1	2	2	22	1	1	1
			When I was at work I needed to find a good job match for my client. The store had three types of positions available that they would hire him for. I had to carefully reason which position would make him the happiest as he is a person with sever	1	0	1	2	2	22	0	1	1
	It is about th situaion led me the wrong direction, was when I fornicated. I was tempted by a sireen, and the song was very loud and it made me fornicate. The guy was hot, and he made me very hot too. I was in the wrong direction, because he ha			1	16	1	2	2	22	1	0	1
	In college, whenever I had extra time left on an exam, I would always go through and re-check my answers before turning it in. I hardly ever left an exam early. On one of these exams, in organic chemistry, I took my time figuring out a reaction			0	20	1	1	2	22	1	0	0
I had been applying for tons of jobs right after graduation. The first to call back was months later. It was a bussing job, and I felt stupid taking the job cause I had a degree. But I took it and it was very low pay for a lot of work. I only w				0	0	1	2	2	22	0	0	1
Recently I had to go pick my sister up from out of town. We were riding and laughing and everything was great. As we exit the rural town, I had the option to get on the Interstate or take rural roads home. I chose interstate and got onto the on				0	0	1	2	1	23	0	0	1
There was a quite lad in one of my English classes, who would disrupt the class on multiple occasions and/or talk about other students in the class behind their backs. I ended up calling him out in class and he stopped, completely. Then what pr				0	40	1	1	1	23	0	0	0
	Upon graduating from college, I had a decision to make about my future. I could either enter the job market or I could continue my education. I deciding upon moving to a new state to attend graduate school. This decision was made by thorough re			1	16	1	1	1	23	1	0	0
	When I was choosing what to major in, I thought intently what to do. I shadowed in the field I bought I liked and researched it further. I spent time in classes and spoke with representatives of the schools in this concentration. I got in and s			1	8	1	2	1	23	1	0	1
		i usually don't approach girls directly and ask them off. However, a few months ago, I was at a friend's house party. I saw this cute girl. For some reason, my first instinct was to approach her directly. I did. We introduced ourselves, and we		1	0	1	2	1	23	1	1	1
			There was this one time I could of pick to not get this job. But it turn out to be a really good job, and I got nice pay, and I worked for a good bit of years. I enjoyed it really much, I clean, build stuff, fix up old houses for sell and/or re	1	2	1	2	1	23	0	1	1
			The last couple of weeks I've been sending out job applications and resumes to local places and to places that are far. I haven't even gotten a reply from most of these places and if you ever been tying to find a job you know that it can get de	0	0	1	2	1	23	0	1	1
		The first time I went to las vegas, I played blackjack almost exclusively. When playing blackjack, occasionally, the dealer will be dealt an ace, and they offer an insurance bet. The chances of the dealer having a blackjack is pretty good, beca		1	0	1	2	1	23	1	1	1
One time I thought it would be a good idead to take a shortcut when I was driving my car up the canyon. There were many reasons I wanted to take this shorcut. The main reason was that this shortcut would have save me a signifigant amount of tra				0	0	1	2	1	23	0	0	1
		I was in Las Vegas last year to watch famous poker players participate in the world series of poker. While I was there I played a lot of live poker myself. There was this one situation where I had a flush and there was a lot of money at stake.		0	0	1	2	1	23	1	1	1
			A time where careful reasoning led me in the right direction was when I was looking for a chance to work on a research group in college. My friend and I had decided together to join a research group that we knew had good pay, and interesting re	0	40	1	2	1	23	0	1	1
		Earlier this year, I recently graduated college and was looking for a job. I live in Oregon, and as time went on I applied to positions further and further away from my home town. Eventually, I received an email from a company in Seattle that		1	0	1	2	1	23	1	1	1
I thought I was going to have a good time in San Francisco. I went with my friends and from the start even the car ride was extremely uncomfortable. Everything there was much too expensive and I ended up paying more than I anticipated. We went				0	11	1	2	1	23	0	0	1
		I remember being on vacation once and going out for a night on the town. I had met some people in the city, and I was hanging out with them since they were showing me a good time. At one point in the night, the group of people that I was with d		0	30	1	2	1	23	1	1	1
A few years ago I decided to take on the task of hiking the 2,650-mile-long Pacific Crest Trail. A few hundred miles into the trail, I was getting especially exhausted coming down the far side of the San Jacinto mountains. I noticed an intersta				1	0	1	2	1	23	0	0	1
			There was a time when I had to decide whether or not I should move to Alaska. i made a list of pros and cons on why I should go. I did not have anything worth fighting for where I was staying and I was ready for a big change. I ended up waiting	1	38	1	1	2	23	0	1	0
	A few months ago, I was trying to purchase a gift for my boyfriend. He's really interested in film photography (which I know nothing about), so I really tried to do my research when looking for a gift. I decided to buy him an accessory for his			0	0	1	2	2	23	1	0	1
I had just moved to a new state, and wanted to get to know my fiance's friends from back home. We had a small party with two friends and started to play Cards Against Humanity. One of his friends suggested we start a drinking game. If you won t				1	0	1	2	2	23	0	0	1
		I had a bad feeling about going to a party with a friend that I had met in class, but didn't know very well. I invited a few other friends to come along just because I was slightly uneasy around my new friend and didnt want to get drunk with hi		0	9	0	2	2	23	1	1	0
One of my cousins ended up going to prison because he dealt meth and is a robber. Before he was arrested, I had started to suspect that he was dealing. I decided to ask him about what he was doing, and he said that he used to be on meth but was				1	0	1	2	2	23	0	0	1
	I've recently been having something of a "thermostat" war with my roommate. She'll turn the temperature down, I'll turn it back up. I do like the coolness, but every time I hear that AC blaring I just think of how expensive it is; stresses me o			1	0	1	2	1	24	1	0	1
		I was in college and wasn't really sure where I should be going in life. I had done pretty well with Mathematics in high school, so to start with I signed up as a math major. It went pretty well for a while, but something didn't feel right; it		1	0	1	2	1	24	1	1	1
On a roadtrip to Maine for vacation, I saw a sign that stated that two of the three lanes of the road would be closed for 8 miles. Instead of heeding this warning, my first instinct was to ignore the warning signs on the road and just follow my				0	0	1	2	1	24	0	0	1
I met a beautiful girl one time at a jam festival. / She made an impression on me immediately when she pulled out / a guitar and played a beautiful song. / I was entranced and after she finished playing I went up to her and asked her name.				1	40	1	1	1	24	0	0	0
I had the need to purchase a new car as my old one had been in rough shape and had gotten in an accident. I had received about 3000 dollars for the car in order to total/scrap it. I intended to use this money to purchase a new car. I found o				1	20	1	2	1	24	0	0	1
	A couple of years ago I had a bad experience with a close friend of mine. Some awkward things had come between us, and as a result she stopped talking to me for about half a year without ever explicitly telling me what she was doing or even tha			1	40	1	2	1	24	1	0	1
			I was informed that my company was possibly going to be outsourcing jobs in the future. There were no details about the certainty let alone any details on the date it would happen. There were many meetings and announcements that gave me bad vib	1	10	1	2	1	24	0	1	1
			Back when I was 16 I was really into the Jam music scene. / At one particular festival I met a really cool girl who played the blues. / She was inclined to the guitar and I played the bass and we both smoked pot so naturally we hung out. / I	1	40	1	1	1	24	0	1	0
	I used to work for a Russian company based in Chicago that sold products from eBay and Amazon to consumers living in Russia. Our website was entirely in Russian, and we sold to other Russian-speaking countries such as Ukraine and Belarus. I o			0	10	1	2	1	24	1	0	1
	Recently I was looking for a roommate. I had been without one for a few months and I just couldn't keep up the costs, so I had been looking desperately for some time. I posted on Craigslist, as nobody I knew was looking for a place and I needed			1	0	1	2	1	24	1	0	1
Here in vegas there is an area where you can enter a room with friends and solve a fake mystery or puzzle. They charge 30 dollars per person and then they let you in with a certain objective. Well half an hour passes and we are making good time				1	0	1	2	1	24	0	0	1
			I remember applying to many good colleges/universities back when I was a senior in high school. Surprisingly, they all accepted me and it was difficult to choose which one I should go to. I looked at what I liked from each and what I didn't. So	0	10	1	2	2	24	0	1	1
			Well I applied to different jobs that needed a cover letter and essay for the application. I was okay on the cover letter, but I was not confident in my writing ability. I was worried that because my writing skills was so low par that I would n	0	2	1	2	2	24	0	1	1
	it was late at night and we were leaving a bar. I decided to go home and pick up some things so i could spend the night at my boyfriends house. When i got there i felt perfectly okay to drive and gathered my things and left. While i was driving			1	40	1	2	2	24	1	0	1
			In the past four years of my life, no activity has affected me more than dancing. Four years of varsity dancing and the honor of being a team captain has instilled many qualities in me. First, through years of hard work and continuous dieting,	1	28	1	2	2	24	0	1	1
			I am in the process of completing my clinicals for occupational therapy. Every day I need to reason through why a patient is at the facility and what I need to do with them to help them progress to the best of their abilities and make the most	0	20	1	2	2	24	0	1	1
When I decided to become friends with this girl at college who I knew from back in my hometown. She ended up stabbing me in the back later on and our friendship was destroyed. My first intuition led me to trust her. Usually my intuition is neve				0	0	1	2	2	24	0	0	1
I trusted my instincts with pursuing a relationship. I had known the guy for years, and I thought that he had been flirting with me recently. He seemed to joke with me a lot, and spend a lot more time texting me than usual. He would tell me thi				1	10	1	2	2	24	0	0	1
			When I decided that I wanted to move out of my parents house I had to choose between buying a house or renting an apartment. Although renting an apartment would likely cost the same as a mortgage, I would not gain any equity. However, being tha	0	2	1	2	2	24	0	1	1
I once played on an online game site where each user had virtual items and money. On one of the message boards, someone posted that they were giving away rare items. There were nice people on the boards in the past, so I decided to look into it				1	40	1	1	2	24	0	0	0
		I am an Industrial Designer that applied to several jobs last spring. I was currently employed, but wanted a change of pace. I sent my work and resume to two places. I applied to another studio the first time, and a large corporation the second		0	14	1	2	2	24	1	1	1
		Deciding to date my current girlfriend. I had just got out of another relationship where distance ended things and my current girlfriend is now 2000 miles away. It is very difficult at times, but it really makes me appreciate her even more. It		0	15	0	2	1	25	1	1	0
	There was a point in time a few years ago where I thought that a friend of mine was romantically interested in me. My gut reaction was to not pursue anything, as she had also recently broken up with another good friend of mine. I should have			0	40	1	2	1	25	1	0	1
			A time that I carefully reasoned my way through a situation when a guy at a bar wanted to fight me. A drunken stranger approached me aggresively at a bar about seven months ago. He was yelling and screaming profanities towards me. I was having	1	0	1	2	1	25	0	1	1
I was a resident assistant during my time in undergrad. I had been hearing about possible drug activities on my floor. Once night at 4AM, I happened to see a drug deal happen on my floor. My natural instinct was to chase the suspects down.				0	40	1	2	1	25	0	0	1
	I recently spent the last half year or so applying to grad school. I proceeeded carefully thinking my academi record and letters of recommendation were adequate n addition to my schooling experience for the positions I was trying to obstain. I			0	10	1	2	1	25	1	0	1
			Last summer, I was hired to a new position in a completely new organization and my first task was implementing new inventory control systems. Being new to the organization, I really hit the ground running, and had to use intuition and logic fr	1	12	0	2	1	25	0	1	0
Sometimes I would become friends with a girl my intuition told me wasn't crazy and then she turned out to be super crazy.				0	0	1	2	2	25	0	0	1
I already completed this section and lost my code :(				0	0	1	2	2	25	0	0	1
	I was going to purchase a new car. I picked a dealership that was well known in the area and had good reviews online. I went to the dealership and looked at several cars before finally picking out the one I wanted. The car was well reviewed			1	30	1	2	2	25	1	0	1
	I left my job as a teacher, and as a result decided not to go to Disney World on vacation. I thought that it would be too expensive, given that I no longer had a job. I also did not know if I would be able to find a job in the fall. I also did			0	40	1	2	2	25	1	0	1
I was hiking in the woods, and the trail often forked. I generally took the largest and most worn trails, but sometimes the forked pathways looked fairly identical. On my way back, I was unsure about a particular fork. Did I come from the right				1	40	1	2	2	25	0	0	1
		I was low on funds, and I really needed some cash. I only had a few dollars to claim. I was riding in the car with my mom, and suddenly I felt a feeling that i needed to go to the store. I could not describe this feeling, but I guess I could ca		0	0	1	2	2	25	1	1	1
		My instinct was right about this person I knew a few years back. A mutual friend introduced us and we usually hung out as a group. I told my friend I didn't like her. I asked that they not invite me when she is there. It was something off about		1	40	1	2	2	25	1	1	1
I was right when I saw my sister interested in a guy. I knew that she would be happy with him. So I encouraged her to go out with him even though she said she wasnt interested. I basically pestered her because she kept comparing people to him.				0	0	1	2	2	25	0	0	1
			A few years ago, my husband and I were having a hard time finding better jobs. Through careful thinking and research, we decided to move to a larger city about 60 miles away. At the time, we did not know anyone or anything about this new area	0	5	1	2	2	25	0	1	1
			Some friends and I were at a bar one night. Everyone was getting drunk except for me. I had maybe 2 beers so I was completely fine to drive. One of my friends had drove to the bar himself while I had taken everyone else. Well it came to closing	0	24	1	2	1	26	0	1	1
		I had to choose whether or not to probe for a large non-coding RNA. I had a choice between using an anti-sense ssDNA or an anti-sense RNA probe. I had never done this protocol before so I didn't have a good sense of which one to choose. The res		0	0	1	2	1	26	1	1	1
	When I was younger I lived with my cousin through high school. Those times were very interesting for me. Because I started hanging around my cousins friends. After time I started to do things that I never thought I would be doing. Smoking and d			1	14	1	2	1	26	1	0	1
		When deciding what to do next after finishing college, I spent a long time considering a variety of options. Should I go to graduate school right away? Should I move back to my hometown, get an internship or some other job with the opportunity		0	40	1	2	1	26	1	1	1
			A time that I had a excepince that I carefully reasoned through the situation was when I had been looking for a job. I had been offered a job with a decent pay but I would have required me traveling 1 hour to and from. I had but a lot of though	1	0	1	2	1	26	0	1	1
			A time when careful reasoning led to a good outcome for me was when I was purchasing a synthesizer. I had read about all the synthesizers that my favorite artists have used and was leaning towards those because I loved the music they made. The	0	0	1	2	1	26	0	1	1
			I was lost the other day in a city I was unfamiliar with. I know the basic layout of the city, but not how to locate different shops. I was on a street that was called SE Rivers but needed to get to SW Rivers. I didn't have a compass on my phon	0	0	1	2	1	26	0	1	1
		I just went for a walk. I didn't know why, I had no reason to go out of the house. It was winter time, so it wasn't even a nice day to go for a walk - I just needed to go for a walk. Right down the road a girl's car was stuck and she was crying		0	40	1	2	1	26	1	1	1
I am new to trading stocks. One day i caught wind of a new company biozoom. my first instinct was to buy and i did. i got in at 1 dollar and the stock was supposed to triple because of some product. when the product was delayed i went to the we				1	0	1	2	1	26	0	0	1
			While at a Detroit Tigers game in downtown Detroit I realized that I locked my keys in my trunk. I had not had many drinks, as I was the designated drive. Many of my friends started to get very nervous about being stuck in Detroit at night. I d	0	0	1	2	1	26	0	1	1
The last girl I had a serious relationship with seemed like a great idea at the time. My intuition told me she was a genuinely good person. Turned out I was wrong. After dating for about a year, and moving in together, she decided to take so				1	10	1	2	1	26	0	0	1
			I was deciding where to go to graduate school. In order to do this right, I put in a lot of effort and thought into what I wanted to do. I thought I wanted to do school counseling, so I asked my internship supervisors how they got where they	0	10	1	2	2	26	0	1	1
			My husband and I were recently faced with a very difficult decision regarding where he should attend law school. His top choice was University of San Diego, where we both obtained our undergratuate degrees. He was accepted and offered a scholar	0	40	1	2	2	26	0	1	1
			One situation where I had carefully reasoned through a situation and it resulted in a good outcome, was when I decided to take piano lessons with a respected teacher. I had taken piano lessons previously and made little progress. I almost gav	0	20	1	2	2	26	0	1	1
		A time that my intuition led me in the right direction is when my baby stopped breathing. I laid my baby on tummy time and walked away to get a drink. I was a way from the baby for about 5 minutes when I received a really strong impression that		1	40	1	1	2	26	1	1	0
	I had a crush on a close female friend of mine about a year ago. She was in a relationship with someone else at the time. However, their relationship was on the rocks and they were on the verge of breaking up. Finally, after months of fighting			1	0	1	2	1	27	1	0	1
		I once dropped out of college and took two years off to find out what I wanted to do with my life. After awhile I knew I had to go back to school but didn't have the money and would've had to take out tremendous debt. I was also not sure if I w		0	0	1	2	1	27	1	1	1
	I was teaching at the university at which I was employed as a graduate teaching assistant. I had my own course in basic logic and had to decide whether or not to assign homework as part of the course. I was primarily interested in what I ought			1	40	1	2	1	27	1	0	1
It was on a Friday when I decided to meet up with a guy even though I was very skeptical about his profile online and his picture even though we got a long incredibly well on the phone and online. That Friday we decided to meet up and grab a dr				1	26	1	1	1	27	0	0	0
		While in college I was out to eat with my parents, roommate, and girlfriend at the time. We went to a nearby Italian restaurant that I ate at fairly often during college. As we were about to leave, I suddenly had a feeling that I was having go		0	20	1	2	1	27	1	1	1
		When I graduated with my bachelors’ degree, I was very eager to find a high paying job in my field. After careful research, I found a few companies in my area that had job openings, and I applied for each of them. At the time I was working in		1	20	1	2	1	27	1	1	1
			I once worked as an engineer at a fan company. We had one fan that was causing trouble. It was odd because most times we have no issues. I had to go to the floor and start checking everything. I checked the dimensions, and the speed. Those	1	30	1	2	1	27	0	1	1
		Last year my decade old laptop began to heavily show its age. I knew, with my history of failing electronics, that the time of its demise was nearing. I knew I had to find a way to make some extra money in order to replace it. It took me mon		0	0	1	2	1	27	1	1	1
When I was younger I was dating a girl I met in college. My intuition about her was that she was good and she really cared about me. I decided to move in with her and pay off a full year of rent for an apartment so I could get started and find				0	0	1	2	1	27	0	0	1
	This one time I received a job offer for two different companies. The one company was with the school I had just graduated from as an admission representative. My mother also worked for that school and had been employed there for 10 years and			0	40	1	2	1	27	1	0	1
		We were having a leader crisis at the church I worked at. We needed volunteer leaders to help lead small groups in our junior high program. It was getting to the point where we were taking pretty much anybody who wanted to be a part of our team		0	20	1	2	1	27	1	1	1
I once made a big mistake at work that involved making a lot of customers unhappy. I do ticketing for events and I accidentally double-sold a section of seats. My instinct was to just pretend like nothing was wrong and everything would go along				0	0	1	2	2	27	0	0	1
I very rarely do not trust my intuition. Most of the time my intuition turns out to be correct. I can trust my instincts when it comes to meeting people. Most of the time I follow my instincts when it comes to people. However, there have been t				0	0	1	2	2	27	0	0	1
		Two years ago I made a posting on an online forum for people in my area. Later that evening I recieved a private message from a guy a couple years older than me and we started messaging back and forth. Normally I don't write people back as a gi		0	10	1	2	2	27	1	1	1
		I was hired to sell authentic Hermes bags on ebay after applying for the job over Craigslist. However, I began to suspect something was amiss when my "employer" started taking longer and longer to reply to my emails. After the first bag sold, I		1	10	1	2	2	27	1	1	1
	I often overanalyze things. This means that I pick decisions I make apart, trying to find hidden meanings and/or better ways to go about something. There was one time in particular where I was being offered a good deal. It seemed too good to be			1	0	1	2	2	27	1	0	1
			When I was graduating from high school I was presented with two choices, the first to either go the normal route i.e. college or my second choice would have been to join the military. The first choice would ultimately have been my downfall give	0	10	1	2	1	28	0	1	1
			One time I was out having good times with some friends at a local bar club. We were all having a good time drinking and partying. When the club ended there was some sort of altercation going between two individuals outside. I suggested to my f	0	0	0	2	1	28	0	1	0
			I was playing a chess game. I was playing black and I noticed that I needed to trade off my bad bishop. I don't usually think about this enough in my quick games, but during this game I noticed it. I carefully reasoned out a few moves to mak	0	40	1	2	1	28	0	1	1
My first mTurk rejection was from an requester with no Turkopticon history. Usually i avoid new sequesters like that, it was a $1.00 surveys with other users indicating it only took 5 minutes to complete. Looking at it more closely, it seemed t				0	0	1	2	1	28	0	0	1
	Careful reasoning about my psychology major lef me in the wrong direction because it increased the amount of debt that I owe, and I ended up not getting my master's (but was left with the debt), which was the bad outcome. I took several electiv			1	12	1	2	1	28	1	0	1
After college I planned on moving. I was with a girlfriend at the time who was moving to a different state. I decided to move with her without thinking if it would be the best move for me. My first instinct was to move. But it was resulted in a				0	40	1	1	1	28	0	0	0
			A couple of weeks ago my husband and I went to Home Depot to pick out paint for our guest room. The selection available to shose from was overwhelming! Even after about ten minutes of browsing, both of us were having trouble deciding where to s	0	40	1	2	2	28	0	1	1
	I was dating a drug addict a few years ago. When we started dating he wasn't a drug addict, and I didn't know he was on drugs until after I already had developed serious feelings. I work in the medical field and have experience with addicts,			1	16	1	2	2	28	1	0	1
A time my intuition led me in the wrong direction was when I thought my baby would have autism. I'm not sure she's going to, but I'm thankful that there's a family out there willing to have her even if she does. It still is bad because I hurt				1	16	1	2	2	28	0	0	1
	My sister was visiting me several weeks ago and one night, she wanted to grab coffee at Dunkin' Donuts. It was around 10:15pm, and I figured that the Dunkin' Donuts in town was open until 11pm, as I frequented this establishment and was somewha			1	14	1	2	2	28	1	0	1
			One day, I learned of a site called mturk. / One of my friends pointed me towards it because he enjoyed using it. / He told me that he was able to make a bit of extra money each week. / At first, I was schepitcal, so I spent some time skimming	1	0	1	2	2	28	0	1	1
When I was freshly graduated from high school, I was a touch overwhelmed with the choices my college life gave me. As someone who just left his parents house to live in a dorm, I had to pretty much intuit what I needed to do in situations since				1	40	1	2	1	29	0	0	1
	I was living with my father and had a job that required me to drive long distances to perform. My car died and I was allowed to use my father's truck to complete my work. I did not posses the means to acquire a new vehicle. Since the distanc			0	0	1	2	1	29	1	0	1
			I had a friend who had just gotten in a huge fight with his wife. He came and stayed at my house. They are both very good friends, and their fighting would really put a damper on our social group. I had to figure out a way to get them to talk t	0	0	1	2	1	29	0	1	1
		When I was tasked with upgrading our I.T. infrastructure at work, I was tasked with making the decision between virtual and bare metal hardware for the client PCs. My gut told me to go with the virtual environments which would've lead to less		0	10	1	2	1	29	1	1	1
			I work as a paramedic and this type of reasoning is what we aim for every day. If we don't use reasoning through a situation and we just jump at the first red flag that comes to our attention we often get tunnelvision and will miss important c	0	18	1	2	1	29	0	1	1
	I had planned for weeks to meet with a friend as I drove across the country. We had agreed on a day time and location to meet. I had confirmed our plans when I left on the trip. I planned to meet him at a famous restaurant in new orleans to			1	40	1	2	1	29	1	0	1
		I would say that my intuition to join the military was a good one. / / I was broke and I had to pay for college someway. / / I was able to comeplete my college degree in 8 years in the air force. / / The added experience gave my resume spa		0	40	1	2	1	29	1	1	1
		When I was applying for grad school, I used intuition more than facts to maek my choice. I had gotten into 3 schools and visited them all. One was really highly ranked, and the other two decent but still lower. On my visit to the highest ranked		1	10	1	2	1	29	1	1	1
	Careful reasoning, or what I thought was careful reasoning, led me to break up with a girl I had been seeing when I was living in Korea. She lived four hours away; there were closer girls; and the travel time down there and back was exhausting,			1	40	1	2	1	29	1	0	1
			I was about 10 years old when we were camping at a place called Indian Flats outside of San Diego. There is a small stream that eroded its way through a bunch of boulders and created a great place to swim and relax. I would climb all over the	0	40	1	2	1	29	0	1	1
I had interviewed for a job that seemed on paper to be a perfect fit. I applied and had a phone interview with the companies HR person. That went extremely well and they advanced me to the next part of the process. I then interviewed face to fa				0	0	1	2	1	29	0	0	1
			About 3 years ago, I was driving on a road trip from Miami to Augusta, Georgia. I was driving alone so I had a long drive ahead of me. I put my car on cruise control for 65 mph. I was driving in the middle of the night so that roads were empty	0	40	1	2	2	29	0	1	1
I love to gamble, and there are probably many times my instinct has led me wrong, but one in particular stands out in my mind. I was at the casino with a friend, where I go often. I hadn't brought a lot of money with me on this particular tri				1	30	1	2	2	29	0	0	1
			At my job we have many special events, and in particular a major art auction that usually attracts 800-1000 attendees. My boss is a luddite and does not trust computers and dislikes change. The year before, she had refused to let me (I was in c	1	10	1	2	2	29	0	1	1
The last time my intuition/first instinct led me in the wrong direction was when I met with a prospect client. I thought this person on facebook was actually interested in coming to sign up for fitness training and attend the free assessment by				1	0	1	2	2	29	0	0	1
	When I was in my sophomore year in high school, we had an incredibly difficult math final. I was studying hard for it but the material was overwhelming and I had other classes/finals to study for. There was a rumor that the teacher would often			1	40	1	2	2	29	1	0	1
	When I was getting ready to graduate from graduate school, I decided to work in a city kind of near where I grew up. I decided to do this because it is a large city. Also clouding my judgement was the fact that someone I wanted to be with was i			0	39	1	1	2	29	1	0	0
One time I was driving to pick up my mom from work. She does not like to drive on the highway very much, so I thought that the exit she always got off on was simply to make her drive on the highway shorter. Because of this, I decided that I wou				1	40	1	2	2	29	0	0	1
		Once, I applied for a job that I felt would be perfect for me. I interviewed, and I really thought I would be perfect. I had a hunch that I shouldn't follow up too hard though. I just kind of let the matter drop after sending a polite thank		0	40	1	2	2	29	1	1	1
			One time I went for a bike ride in the woods. I had found out about the route from a hiking website, but since it was 6.5 miles long I decided to ride my bike instead. I didn't print out the details or really read them too carefully I guess, be	1	0	1	2	1	30	0	1	1
When I was fresh out of high school, I felt that I should have went to college. So, I signed up for community college and had no idea what to take or what my major would be. I took my general education classes while trying to decide. I ended up				0	0	1	2	1	30	0	0	1
I decided to not take a certain class in the fall semester. I thought it would be easier with the projected course load in the fall. I was sorelly mistaken. Whe I went to sign up for my spring schedule the class had been cancelled. This cou				1	0	0	2	1	30	0	0	0
		I woke up already late for work. I knew that if I traveled the safe route to work, I would arrive maybe 10-15 minutes late. I knew that if I took the shorter, more dangerous route I would maybe make it to work in time. The problem with the seco		0	40	1	1	1	30	1	1	0
		Driving through an unknown town. I don't remember the name. It was somewhere in the wastelands of Arizona. My companions and I were starving. There was no cell phone service, no 3G network. Couldn't check yelp for reviews of what's good around.		0	40		2	1	30	1	1	0
Once on Mturk I found a batch hit that was organization government items. Each hit took about 2 mins and was very easy to do. I was having a great time submit these easy hits. I stop at submitting hit once I hit 45. Within the next 3 days all o				0	20	0	2	1	30	0	0	0
		I was out of college with no real job. I had decided to apply for graduate schools. I had applied to some, but not felt very positive about the applications. The very last day, I applied to what I thought was the most difficult program to get i		1	26	0	2	1	30	1	1	0
	I had just entered into a relationship with someone. I reasoned that it was also still very important that I maintain communication and contact with my ex boyfriend due to the fact that his daughter sees me as a mom. My ex and I had come to t			1	0	1	2	2	30	1	0	1
		A few years ago I was looking for a date on the internet. Normally I weed through the various responses thoroughly, preferring only to meet people after we have exchanged quite a few emails and IMs. In this one instance, I exchanged only 3 and		0	0	1	2	2	30	1	1	1
The only times I have been led astray involving my intuition have been by not following it. I'll decide it's ridiculous to take my umbrella, what a random thought! Then a random storm blows in and I'm stuck walking home without one. I've learne				0	20	1	2	2	30	0	0	1
		My fiancee and I were looking to adopt a dog. We went to the pet store to pick one out. We both fell in love with a dog we saw at the store. We went outside to discuss purchasing it, and decided to buy it, but I was against it as I had heard ba		1	0	1	2	2	30	1	1	1
			I recently had to make the decision about what grad school to go to. I had been accepted into two schools. One of them was a better school that was higher ranked. But the other school was less time, less expensive, closer, and had better opport	0	10	1	2	2	30	0	1	1
A time that where I trusted my instincts and it turned out to be wrong happened two years ago, and is the worst mistake I've made concerning relationships so far. My boyfriend at the time lived in the same city where I worked, which was forty f				1	10	1	2	2	30	0	0	1
	When I was playing a video game.I was the leader of my guild and was in charge of coming up with strategies in order to beat difficult bosses in the game.I took hours carefully researching and coming up with a plan in order to advance through t			0	0	1	2	1	31	1	0	1
		Last year I was trying to get somewhere without a map. I had been in the area only once, years before. So I didn't know it very well. But going by my gut, I took a left instead of a right. I just felt that was the direction of the location I ne		1	10	1	2	1	31	1	1	1
I knew my girlfriend was cheating on me when I was still in college. I could tell. Everything was off with her and she had grown distant from me. We were both pretty busy in school and both of us seemed to be a nice match for each other and got				1	40	1	2	1	31	0	0	1
When I was younger, around the age of sixteen, my girlfriend needed a ride home. I didnt have a license but my father just so happen to leave his keys unattended. So I took the keys and drove her home. Then the gas light came on. I had no money				0	0	1	2	1	31	0	0	1
I was traveling home from school.I was on the freeway and I was not sure exactly how to get home but I had an idea.I got to where the highway split and I was almost positive I had to follow the highway east to get home.As it turns out I was sup				1	0	1	2	1	31	0	0	1
		I was at work and I had an instinct telling me to go home for some reason. I was not ill, it was just a gut feeling I cant describe it. I told my boss that I had to go home for because I was ill knowing full well that I wasn't. I was frantical		1	26	1	2	1	31	1	1	1
	I mailed my application for undergraduate admission to USC. Though I included the confirmation card, I never received it. I assumed that the university received my application. The months dragged on with no word from the university. The deadlin			0	40	1	1	1	31	1	0	0
One time that I can recall my intuition leading me into trouble took place a few years ago. I was in a relationship with someone that I really did not trust too well. He would frequently disappear for long hours and not answer his phone. He act				0	0	1	2	2	31	0	0	1
	My normal work commute to and from home is very bad. I can usually estimate how long it will take depending on how fast the first 5-10 minutes go. Coming home one day the traffic started backing up almost immediately even before hitting the fre			1	40	1	2	1	32	1	0	1
		I was in the market of moving the family's cell phone carrier. We were currently with Sprint and paying well above $200. This included a 23% discount. So my first instinct was to move over to T-Mobile. I checked out our usual usage with Sprint		1	40	1	2	1	32	1	1	1
	While in college I was taking a organic chemistry I class in which the teacher gave take home exams which were far from easy. Meanwhile, the professor’s instructions were clear; you can use YOUR books, class notes, and even the computer. Howeve			1	0	1	2	1	32	1	0	1
			After my wife and I found out we were having a child we needed to decide on what options we had. The first option was to put our child in daycare after she completed her FMLA time. The other option would be to have one of us stay at home full t	1	20	1	2	1	32	0	1	1
	This past weekend I took a planned trip to New York city to see a stage play. The tickets for the play were purchased a month in advanced, and printed out online. I choose to see the play on a Saturday night, though I knew the city would be c			0	32	1	1	1	32	1	0	0
I was at a club for my friend's birthday. I saw a few cute guys and decided to ask one of them to dance. We danced and talked and ended up being in a relationship for several years. We ended up moving to a different city for his job and I had t				0	10	1	2	2	32	0	0	1
			I had to make a decision on where to take my parents out to eat from their anniversary dinner. It was between two great restaurants. I decided to go with my gut reaction. I was afraid that it would be the wrong choice because my parents are ext	1	0	1	2	2	32	0	1	1
		One decision that I made that led to a good outcome was deciding to transfer to a 4 year university. I made the decision to transfer out of state. It was a positive experience. I met a lot of new friends. I also had college experiences I would		0	20	1	2	2	32	1	1	1
		I was walking on a trail with a friend. There were two paths. One path looked a little darker and more wet. Normally I would take the more challenging course, but I decided to take the other path that was less dark and wet. Something was tellin		0	0	1	2	2	32	1	1	1
I was being laid off of my job at a big corporation, but a contact of mine had recently given my name to the owner of a small company. That guy called me and offered me the opportunity for a job in a small town, but we had to relocate. I flew u				1	0	1	2	2	32	0	0	1
			I wasn't sure how I was going to pay for the holiday weekend. I wanted to get some holiday foods at the store. I couldn't in my current situation however because the funds weren't available. I went online and took inventory of my financial situ	0	0	1	2	1	33	0	1	1
	A time when reasoning led me in the wrong direction would be when me and a group of friends were taking a long weekend trip to Catalina island. We were all driving in three separate cars. I didn't know the way to the ferry so I was following th			1	0	1	2	1	33	1	0	1
			My wife and I really wanted to move to a bigger metro area. / / We were living in a small town and hated it. / / There was nothing to do within a reasonable driving distance, not even a bar! / / We new we had the income and the credit	0	0	1	2	1	33	0	1	1
I have had a hard time sleeping for over 15 years. I just wake up in total utter pain and I try to remember what it was like when I was younger and was able to actually get some proper rest where I was so comfortable in bed that I just didnt wa				0	40	1	2	1	33	0	0	1
Well, there was a time that I was asked if I wanted to tagalong with a friend to a job he was tasked to do. All he had to do was record a few bands perform at a local bar. He was to videotape them from start to finish. I did not know he had bee				0	10	1	2	1	33	0	0	1
		I was looking at buying a new car last Spring. I had already looked at two car dealerships. I was driving home, and saw a bettle convertible that really caught my eye. I took it for a test drive and really liked it. I was in the price range tha		0	30	1	2	2	33	1	1	1
There was a time I decided to drive without directions to a place I'd never been. I thought I could remember the route numbers to my friend's lakehouse. However, when I got in the car, I could not remember whether to go north or south on a road				1	0	1	2	2	33	0	0	1
			My computer fuzzed out on me the other day. It was an old computer I purchased 6 years ago. I thought maybe it finally kicked the bucket and I had no choice but to buy a new one. Money was tight this month so I was hesitant to spend money if I	1	0	1	2	1	34	0	1	1
Before i met my wife and was dating another woman for a year. When i first met this girl my initial instinct about her was she looked trustworthy, honest, and pleasant. As i grew to know her i started trusting her more and more. I even let her				1	0	1	2	1	34	0	0	1
		When I first met my husband, I had the feeling that he would be the one. He had a really mellow attitude and we got along very well. Somehow I just knew that if we were to get together, we would be happy for a very long time. However, at the ti		1	0	1	2	2	34	1	1	1
	The best example of this actually was a decision made after careful thought, but with terrible influences impacting my decision. For my entire life people had said that I should be a lawyer, because I could argue with anyone. Of course, I hav			1	40	1	2	2	34	1	0	1
	I had been feeling depressed and kind of off for a few months. Before I did anything like asking a doctor for advice, I looked online. I wanted to find out if I had any symptoms of major illnesses. When I realized that I might, I researched med			1	10	1	2	2	34	1	0	1
It was last fall. I had a issue that I was dealing with. I said I would handle it on my own. Someone who had the power to solve my issue said to contact if I need help. I did not. I felt it was my duty to handle it. My intuition said you create				0	0	1	2	2	34	0	0	1
	I was in a foreign country. We were looking for a tourist attraction but got lost on the way. I thought it would be cheaper and more fun to walk to it instead of taking a cab. I carefully wrote down the directions but we still got lost and ende			1	40	1	2	1	35	1	0	1
Shortly after college I found a job working as a counselor on an inpatient psychiatric unit. After several years there, I found myself able to gauge the incoming patients fairly well. One evening, a patient was admitted from our ER with an in				0	40	1	2	1	35	0	0	1
I was fifteen and a freshman in high school when I had a brilliant idea for an adventure. I lived in the foothills, and thought it would be fun for me and a few friends to hike through the back country to another friends house. I figured it cou				1	10	1	2	1	35	0	0	1
		I had an intution that I should stay at home when I had kids. It didn't seem like a very logical thing to do at the time. We lived in California and it is pretty hard to live on one income there. This is even more true because my husband did no		1	34	1	2	2	35	1	1	1
		I usually have a good intuition about people. I can usually decide within a few minutes of meeting someone whether or not they are worth my time. One example of this involves a girl that started hanging around our group of friends at the bar we		1	40	1	2	2	35	1	1	1
A few years ago, I lent a fairly large sum of money to an acquaintance in my neighborhood I'd known for years. He said he could pay me back very soon. He lived in this neighborhood his whole and seemed well respected. His parents were also				1	0	1	2	1	36	0	0	1
	/ Shortly after moving to a new city my mother came to visit us. One night during her stay we decided to go out to dinner to a place we have not been to before. I had to look at a map to find this place and, after careful consideration of all			0	40	1	2	1	36	1	0	1
			Several years ago, I needed to purchase a new car. I did much research before purchasing the vehicle. I decided on a used Toyota Corolla. I made this decision because of the good gas mileage and it's reliability history. After deciding on t	1	2	1	2	2	36	0	1	1
Instinct led me in a bad direction during a horse race. There were horses to bet on and I bet on the one that had won the most races. However, the other horse had a name I really liked. Something kept on telling me to bet on that horse as we				1	12	1	2	2	36	0	0	1
	There was a time when a member of my team complained about an interaction with a coworker on a shared project. There was history of conflict between the two members of the team. I had observed several times where the member of my team was profe			1	40	1	2	1	37	1	0	1
	I remember getting a job at a small vegetable "farm market". It was my thinking at the time that a small operation with an accessible owner would lead to a better work environment. I liked the people I worked with, but ethically I learned the			0	40	1	1	1	37	1	0	0
			Once i was walking through the forest to Grandma's house. A large wolf approached me. It expressed its desire to consume me whole. There did not seem to be any alternative to this outcome. i offered to substitute the various delicacies in m	0	0	1	2	1	38	0	1	1
		Recently I accepted a new job offer and moved to a new city as a result. I was deciding between a couple of competing job offers and although one was in a more favorable location with more favorable pay I selected the other one. Part of my de		0	14	1	2	1	38	1	1	1
		I was at a club with my girlfriends partying on a Saturday night. We had only been there for about 30 minutes, when I felt something was wrong. So I went to find my friends so we could leave. They wanted to stay, but I insisted we get out of th		0	0	1	2	2	38	1	1	1
	An instance where I have made a poor decision that resulted in a bad outcome was when I chose to delay paying my electric bill. I knew that I would not have any money for the week if I paid the bill, and I figured it would not be a problem if I			0	0	1	2	2	38	1	0	1
		My 5 year old daughter was told to wait on the sidewalk while I got her 2 year old sister out of the car seat. She was very excited to pay with her new toy. As I was getting her sister out she started to cross the street on her own. I had told		0	0	0	2	1	39	1	1	0
	Spent alot of time figuring out finances to see if we could afford the payments on a loan to buy a very nice camera. We worked out all the details down to the penny, checked our budgets. Everything looked good for getting the loan. Apparentl			1	40	1	2	2	39	1	0	1
		I was making my first hiring decision, and had brought in a finalist for an interview. On paper she seemed OK, but she really impressed me in subtle ways. This sounds very silly, but her posture was so good-I remember that even years later. I r		1	40	1	2	2	40	1	1	1
			My car would not start after a days fishing. Finally I got it started but it would not go above second gear. I figured I had transmission issues. The problem was that I was 90 miles from home. I wanted to just drive home slowly,. but logica	1	2	1	2	1	41	0	1	1
A couple of years ago I was job searching and I was offered and accepted a job. About a week into the job another company that I really wanted to work for called me for an interview. I went to the interview and around a week later was offered				0	26	1	2	2	41	0	0	1
		I was driving home from work on the highway when i suddenly had an inspiration to go to a casino. I debated in my head whether I should go or not and decided to go. Upon arriving there, I was walking around searching for a machine to play wh		0	40	1	2	2	41	1	1	1
			I took a job back in 1997 that was a full time job with benefits. Shortly after that I my wife got pregnant and I was covered. My life would have been very different if that had not happened but it was a good decision. If I would have made t	1	40	1	1	1	45	0	1	0
			I was at a church carnival and I am a racial minority member when in that particular group. so I try to be respectful of the other culture. I observed a moon bounce being set up for the toddlers, and I could tell it was not properly weighted an	0	0	1	2	2	45	0	1	1
A few days ago I was driving my son to his swimming lesson, about 9 miles from out house. It normally takes anywhere from 30-40 minutes to get there. We were running late and the gates were down at the railroad crossing. No I didn't try to be				1	40	1	2	2	46	0	0	1
		When I was shopping on Black Friday, there were lots of vinyls on sale at my local record store. I had trouble deciding which one to buy. I settled on the one I wanted less, but knew it would be more valuable in the future. It turns out I was c		1	14	1	2	1	47	1	1	1
			I had an important project to complete within at week. But the client kept changing the parameters of the job. And my team members weren't putting in the same amount of effort I did. And I was feeling stressed out about the project. One day at	0	20	1	2	2	47	0	1	1
			Recently I completed a novel. I submitted it to my beta reading group for critique and comments. I had to consider their comments as I revised. Part of this involved cleaning up the timeline in my novel. To do this I had to use careful reasonin	0	40	1	2	2	47	0	1	1
			I accepted a new job which would require me to move to another town. While searching for an appropriate house, I was deeply disappointed in the high prices for housing compared to the value of the the house in general and in my eyes. I thought	1	20	1	2	1	48	0	1	1
I received an offer to be a live-in Nanny. This was 6 months after I had initially met with the family. I was concerned about taking the position for several reasons. 1. I would have to leave my current job. 2. I would have to give up my				0	20	1	1	2	49	0	0	0
			I was working at a fundraising firm and our numbers were down that night. It was important to get them up to par. I went back and looked through our records. I noticed that certain zip codes had higher average gifts and others had a better rate	1	40	1	2	1	50	0	1	1
			I spent a number of years unemployed after being laid off from a job as Operations Manager with AT&T. Middle aged and gay isn't exactly a resume enhancement in this day and age, so I spent a lot of time riding my unemployment checks and keepin	1	38	1	1	1	50	0	1	0
i was in a hurry to get someplace and decided to look for a shortcut using side streets, rather than loop around using main streets. the neighborhood turned out to be one of those housing developments where there is no street anywhere that runs				0	40	1	2	1	50	0	0	1
I was working at a telecommunications company a few years ago. I had just been promoted and was very happy in my new job. I got along well with my new boss, and thought that everything was fine. One day, out of the blue, he told me that he had				0	40	1	2	1	52	0	0	1
		I was wanting to place a large wager on an underdog in a football game. I had researched the matter thouroughly. I approached the ticket counter with confidence. For no reason whatsoever, I started having second thoughts. My gut feeling was		0	12	1	2	1	53	1	1	1
	My wife and I were trying to buy a house, but my credit was not up to par. We chose to move to a nearby apartment complex that did not check credit. This was a bad decision. This neighborhood is very unsafe. Our apartment has almost been broken			1	0	1	2	1	54	1	0	1
I was married for about 2 years when I found out that i was pregnant. I told my husband and it seemed to me that his face dropped. I never said anything afterwards, just called my doctor and made an appointment for an abortion. My instincts tol				0	10	1	2	2	54	0	0	1
	I applied for a job in retail, that is what I have experience in. But I have RA, and knew it wouldn't be a good idea for me to be on my feet long. But I convinced myself that I could handle it. After 4 days of standing on my feet for 7 hours			1	0	1	2	2	55	1	0	1
	I once gave a ride to a college student who lived in my area. I was working at the college bookstore. She knew one of my co-workers. He would brag to her and some friends that he was practically managing the sore. In actuality, he was a cas			0	22	1	2	2	56	1	0	1
	I had worked in public accounting for 3 years . I passed the CPA exam. I fulfilled my experience requirements for the certification. It was time to leave public accounting and find a position in the private sector. I interviewed very selectivel			0	2	0	1	2	56	1	0	0
	I was unemployed after 20 years with one company because my job moved out of state. I got a generous severance package, but wanted to find a job pretty quickly so I could use my severance to pay off our van. Someone knew of a job with a bank as			1	10	1	2	2	56	1	0	1
			I dated my girlfriend for about 4 years while in my early 30's but wasn't sure if I wanted to spend the rest of my life with her. I observed other couples (friends) both married or dating to watch them in their daily lives to see if they were	0	0		2	1	58	0	1	0
	I dated and married my ex at a young age of 19 against the wishes of my parents. / I thought I was in love as most young girls do and my ex made it very easy. Little did I know that I was marrying a man who was physically and mentally abusive.			1	40	1	1	2	59	1	0	0
			When I graduated from college with a degree in Psychology I moved to a new city with my new husband. I applied for different jobs in my field. While waiting to hear back from prospective employers I took a job substituting for our local inter	0	0	1	2	2	61	0	1	1
		I had a job interview a few years ago. I was told to think about the salary I wanted. I wondered if I should ask for low or high, and what that would say about me. Many of my friends told me to ask low, to show modesty. However my instinct told		1	40	1	2			1	1	1
